# Supplementary material for: A Fast DFA Algorithm for Multifractal Multiscale Analysis of Physiological Time Series
Source: Front Physiol. 2019 Mar 1;10:115. doi: 10.3389/fphys.2019.00115 (PMC6405643; doi:10.3389/fphys.2019.00115)
Supplement: Supplementary file 1 [file Data_Sheet_1.ZIP]

Archive with 6 entries (6 files):
- FMFDFA.html
- FMFDFA.m
- GNU General Public License.rtf
- Readme.txt
- slpMFMSDFA.html
- slpMFMSDFA.m
